# Supplementary material for: NMAstudio 2.0: An interactive tool for network meta-analysis to enhance understanding, interpretation, and communication of the findings
Source: Res Synth Methods. 2026 Mar 6;17(4):836–49. doi: 10.1017/rsm.2026.10074 (PMC13311350; doi:10.1017/rsm.2026.10074)
Supplement: Yu et al. supplementary material 2 — Yu et al. supplementary material [file S175928792610074Xsup002.csv]

unique_id	name	bias	year_publication	treat	treat_class	sample_size	nPASI90	rPASI90	rAE	nAE	rSAE	nSAE	dlqi	sddlqi	ndlqi	age	male_percentage	weight	bmi
1	ACCEPT_2010	H	2010	ETA	ATA	903	347	80	243	347	4	347	0	NA	347	45	0.68	90
1	ACCEPT_2010	H	2010	USK	AIL1223	903	556	231	378	556	8	556	0	NA	556	45	0.68	90
2	Igarashi_2012	M	2012	PBO	PBO	160	32	1	21	32	2	32	-0.30000001	5.3000002	32	45	0.79	72	26
2	Igarashi_2012	M	2012	USK	AIL1223	160	126	48	79	126	3	126	-7.7047625	6.4809489	126	45	0.79	72	26
3	Krueger_2007	L	2007	PBO	PBO	320	64	1	48	64	1	64	-2.2	4.1999998	64	45	0.69	93
3	Krueger_2007	L	2007	USK	AIL1223	320	256	95	200	256	9	256	0	NA	256	45	0.69	93
4	PHOENIX1_2008	L	2008	PBO	PBO	766	255	5	122	255	2	255	-0.60000002	5.9699998	255	45	0.69	93.5
4	PHOENIX1_2008	L	2008	USK	AIL1223	766	511	200	277	511	6	511	-8.3506851	6.6752596	511	45	0.69	93.5
5	PHOENIX2_2008	L	2008	PBO	PBO	1230	410	3	202	410	8	410	-0.5	5.6599998	410	47	0.68	91
5	PHOENIX2_2008	L	2008	USK	AIL1223	1230	820	382	412	820	13	820	-9.6508541	6.9027977	820	47	0.68	91
6	PEARL_2011	L	2011	PBO	PBO	121	60	1	42	60	2	60	-0.5	6.5	60	41	0.85	74
6	PEARL_2011	L	2011	USK	AIL1223	121	61	30	40	61	0	61	-11.2	7.0999999	61	41	0.85	74
7	FEATURE_2015	L	2014	PBO	PBO	177	59	0	28	59	1	59	0	NA	59	46	0.66	92
7	FEATURE_2015	L	2014	SECU	AIL17	177	118	63	64	118	4	118	0	NA	118	46	0.66	92
8	ERASURE_2014	L	2014	PBO	PBO	738	248	3	116	248	4	248	-1.1	NA	248	45	0.69	89	30
8	ERASURE_2014	L	2014	SECU	AIL17	738	490	240	283	490	10	490	-10.75	NA	490	45	0.69	89	30
9	FIXTURE_2014	L	2014	ETA	ATA	1306	326	67	186	326	3	326	-7.9000006	NA	326	44	0.71	83	34
9	FIXTURE_2014	L	2014	PBO	PBO	1306	326	5	163	326	6	326	-1.8999999	NA	326	44	0.71	83	34
9	FIXTURE_2014	L	2014	SECU	AIL17	1306	654	312	372	654	11	654	-10.049999	NA	654	44	0.71	83	34
10	Papp_2013a	H	2013	PBO	PBO	125	22	1	8	22	2	22	0	NA	22	46	0.73	91	.
10	Papp_2013a	H	2013	SECU	AIL17	125	103	20	51	103	3	103	0	NA	103	46	0.73	91	.
11	Rich_2013	L	2013	PBO	PBO	404	67	1	47	67	1	67	0	NA	67	44	0.76	NA	.
11	Rich_2013	L	2013	SECU	AIL17	404	337	73	221	337	12	337	0	NA	337	44	0.76	NA	.
14	Flystrom_2008	H	2007	CICLO	CSA	84	43	9	30	43	0	43	0	NA	43	46.5	0.65	86	.
14	Flystrom_2008	H	2007	MTX	CSA	84	41	4	29	41	0	41	0	NA	41	46.5	0.65	86	.
15	Heydendael_2003	H	2003	CICLO	CSA	88	44	14	35	44	0	44	0	NA	44	42.5	0.65	NA	.
15	Heydendael_2003	H	2003	MTX	CSA	88	44	17	29	44	0	44	0	NA	44	42.5	0.65	NA	.
17	EXPRESS_2005	L	2005	IFX	ATA	378	301	172	0	301	17	301	-10.3	7.0999999	301	43	0.71	NA	.
17	EXPRESS_2005	L	2005	PBO	PBO	378	77	1	0	77	2	77	-0.40000001	5.6999998	77	43	0.71	NA	.
18	Torii_2010	M	2010	IFX	ATA	54	35	19	34	35	1	35	-9.8999996	7.0999999	35	45	0.67	69	25
18	Torii_2010	M	2010	PBO	PBO	54	19	0	11	19	1	19	-0.40000001	6.1999998	19	45	0.67	69	25
19	Papp_2012a	L	2012	BRODA	AIL17	198	160	89	116	160	2	160	3.5974998	4.8500175	160	42.5	0.64	90	30
19	Papp_2012a	L	2012	PBO	PBO	198	38	0	23	38	1	38	10.3	7.5999999	38	42.5	0.64	90	30
20	ESTEEM-1_2015	L	2015	APRE	SM	844	562	55	248	562	12	562	-6.5999999	6.6599998	562	46.5	0.68	93.5	31
20	ESTEEM-1_2015	L	2015	PBO	PBO	844	282	1	85	282	8	282	-2.0999999	5.6900001	282	46.5	0.68	93.5	31
21	Asahina_2010	M	2010	ADA	ATA	169	123	57	114	123	4	123	-5.3081303	5.6695976	123	45	0.85	70	.
21	Asahina_2010	M	2010	PBO	PBO	169	46	0	41	46	2	46	1	6.96	46	45	0.85	70	.
22	Gordon_2006	L	2006	ADA	ATA	148	96	35	0	96	14	96	-11.164584	7.7312593	96	44	0.67	95	.
22	Gordon_2006	L	2006	PBO	PBO	148	52	0	0	52	0	52	-1.3	7.3600001	52	44	0.67	95	.
23	REVEAL_2008	L	2008	ADA	ATA	1212	814	366	506	814	15	814	-8.3999996	6.5500002	814	44	0.66	93	.
23	REVEAL_2008	L	2008	PBO	PBO	1212	398	9	221	398	7	398	-1.9	6.6199999	398	44	0.66	93	.
25	Bagel 2012	L	2012	ETA	ATA	124	62	15	32	62	0	62	0	NA	62	40.5	0.56	NA	30
25	Bagel 2012	L	2012	PBO	PBO	124	62	1	34	62	0	62	0	NA	62	40.5	0.56	NA	30
29	Leonardi_2003	L	2003	ETA	ATA	672	504	60	0	504	0	504	-6.2166662	5.6926389	504	45	0.65	NA	.
29	Leonardi_2003	L	2003	PBO	PBO	672	168	1	0	168	0	168	-1.4	7.96	168	45	0.65	NA	.
30	Papp_2005	M	2005	ETA	ATA	611	407	59	0	407	0	407	0	NA	407	45	0.63	NA	.
30	Papp_2005	M	2005	PBO	PBO	611	204	1	0	204	0	204	0	NA	204	45	0.63	NA	.
31	Tyring_2006	L	2006	ETA	ATA	620	311	65	153	311	6	311	0	NA	311	46	0.68	NA	.
31	Tyring_2006	L	2006	PBO	PBO	620	309	4	137	309	3	309	0	NA	309	46	0.68	NA	.
32	Vandekerkhof_2008	L	2008	ETA	ATA	143	96	13	0	96	2	96	-7.4000001	5.3400002	96	45	0.59	NA	.
32	Vandekerkhof_2008	L	2008	PBO	PBO	143	46	1	0	46	3	46	1.2	3.53	46	45	0.59	NA	.
35	Fallaharani_2011	H	2011	FUM	CSA	60	30	1	24	30	0	30	0	NA	30	42	0.6	85	.
35	Fallaharani_2011	H	2011	MTX	CSA	60	30	2	27	30	0	30	0	NA	30	42	0.6	85	.
38	Leonardi_2012	L	2012	IXE	AIL17	142	115	57	72	115	2	115	0	NA	115	46	0.57	93	.
38	Leonardi_2012	L	2012	PBO	PBO	142	27	0	17	27	1	27	0	NA	27	46	0.57	93	.
40	EXPRESS-II_2007	L	2007	IFX	ATA	835	627	258	412	627	12	627	-10.000797	7.013155	627	44	0.66	92	.
40	EXPRESS-II_2007	L	2007	PBO	PBO	835	208	1	116	208	5	208	-0.60000002	5	208	44	0.66	92	.
42	Gottlieb_2004a	L	2004	IFX	ATA	249	198	102	154	198	12	198	-9.5500002	7.270731	198	44	0.63	NA	.
42	Gottlieb_2004a	L	2004	PBO	PBO	249	51	1	32	51	0	51	-2.5999999	6.6999998	51	44	0.63	NA	.
50	Hunter_1963	H	1963	MTX	CSA	41	19	1	0	19	0	19	0	NA	19	NA		NA	.
50	Hunter_1963	H	1963	PBO	PBO	41	17	0	0	17	0	17	0	NA	17	NA		NA	.
52	Reich_2012a	L	2012	CERTO	ATA	176	118	50	83	118	7	118	-9.1000004	NA	118	43	0.7	82	27
52	Reich_2012a	L	2012	PBO	PBO	176	58	1	41	58	1	58	-0.80000001	NA	58	43	0.7	82	27
55	Yang_2012	H	2012	IFX	ATA	129	84	48	36	84	1	84	-8	7.0999999	84	40	0.74	68	.
55	Yang_2012	H	2012	PBO	PBO	129	45	0	17	45	0	45	-1.5	5.0999999	45	40	0.74	68	.
66	ESTEEM-2_2015	L	2015	APRE	SM	413	275	24	185	275	5	275	-6.6999998	6.1399999	275	45.5	0.67	91	31
66	ESTEEM-2_2015	L	2015	PBO	PBO	413	138	2	82	138	3	138	-2.7	6.23	138	45.5	0.67	91	31
67	Bachelez_2015	L	2015	ETA	ATA	444	336	108	192	336	7	336	-8.9700003	7.3299999	336	44	0.68	81	.
67	Bachelez_2015	L	2015	PBO	PBO	444	108	1	55	108	2	108	-1.85	6.8600001	108	44	0.68	81	.
68	Gordon_2015_X-PLORE	H	2015	ADA	ATA	293	43	19	24	43	1	43	-10.1	9	43	47	0.71	92	31
68	Gordon_2015_X-PLORE	H	2015	GUSEL	AIL23	293	208	97	103	208	3	208	-9.9792318	6.539125	208	47	0.71	92	31
68	Gordon_2015_X-PLORE	H	2015	PBO	PBO	293	42	1	22	42	1	42	-2.3	6.8000002	42	47	0.71	92	31
69	UNCOVER-2_2015	L	2015	ETA	ATA	1224	358	67	211	358	8	358	-7.6999998	5.6799998	358	45	0.67	91	31
69	UNCOVER-2_2015	L	2015	IXE	AIL17	1224	698	455	420	698	13	698	-9.9028645	5.6233878	698	45	0.67	91	31
69	UNCOVER-2_2015	L	2015	PBO	PBO	1224	168	1	89	168	2	168	-2	5.1799998	168	45	0.67	91	31
70	UNCOVER-3_2015	L	2015	ETA	ATA	1346	382	98	187	382	5	382	-8	3.9100001	382	46	0.68	91	30.5
70	UNCOVER-3_2015	L	2015	IXE	AIL17	1346	771	514	420	771	15	771	-9.8996115	3.9339306	771	46	0.68	91	30.5
70	UNCOVER-3_2015	L	2015	PBO	PBO	1346	193	6	70	193	5	193	-1.7	4.1700001	193	46	0.68	91	30.5
72	CLEAR_2015	L	2015	SECU	AIL17	676	337	264	215	337	10	337	0	NA	337	45	0.71	87	29
72	CLEAR_2015	L	2015	USK	AIL1223	676	339	193	196	339	10	339	0	NA	339	45	0.71	87	29
73	JUNCTURE_2015	L	2015	PBO	PBO	182	61	0	33	61	1	61	0	NA	61	45	0.69	91	.
73	JUNCTURE_2015	L	2015	SECU	AIL17	182	121	57	81	121	4	121	0	NA	121	45	0.69	91	.
74	AMAGINE-1 2016	L	2016	BRODA	AIL17	661	298	186	173	298	6	298	1.3312751	NA	298	46	0.73	91	.
74	AMAGINE-1 2016	L	2016	PBO	PBO	661	220	2	112	220	3	220	0	NA	220	46	0.73	91	.
75	Nakagawa_2016	H	2015	BRODA	AIL17	151	113	64	69	113	3	113	0.56389356	9.945344	113	45	0.79	74	.
75	Nakagawa_2016	H	2015	PBO	PBO	151	38	1	17	38	1	38	-2	6.6999998	38	45	0.79	74	.
76	AMAGINE-2_2015	M	2015	BRODA	AIL17	1831	1222	731	719	1222	19	1222	0	NA	1222	45	0.69	91	31
76	AMAGINE-2_2015	M	2015	PBO	PBO	1831	309	10	165	309	8	309	0	NA	309	45	0.69	91	31
76	AMAGINE-2_2015	M	2015	USK	AIL1223	1831	300	141	177	300	4	300	0	NA	300	45	0.69	91	31
77	AMAGINE-3_2015	M	2015	BRODA	AIL17	1881	1253	756	682	1253	19	1253	0	NA	1253	45	0.68	89	30
77	AMAGINE-3_2015	M	2015	PBO	PBO	1881	315	5	152	315	3	315	0	NA	315	45	0.68	89	30
77	AMAGINE-3_2015	M	2015	USK	AIL1223	1881	313	149	168	313	2	313	0	NA	313	45	0.68	89	30
78	Papp_2015	M	2015	PBO	PBO	355	46	1	31	46	0	46	1	7.0900002	46	45	0.76	NA	29
78	Papp_2015	M	2015	TILDRA	AIL23	355	309	105	198	309	4	309	-8.3077669	6.8947244	309	45	0.76	NA	29
79	PIECE_2016	H	2016	ETA	ATA	48	23	1	23	23	1	23	-3	2.2	23	44	0.65	NA	.
79	PIECE_2016	H	2016	IFX	ATA	48	25	10	24	25	1	25	-4.5999999	2.5	25	44	0.65	NA	.
80	Cai_2016	L	2016	ADA	ATA	425	338	188	158	338	4	338	-9.0699997	NA	338	43	0.73	70	24
80	Cai_2016	L	2016	PBO	PBO	425	87	3	37	87	3	87	-4.1700001	NA	87	43	0.73	70	24
81	Reich_2015	L	2015	PBO	PBO	100	10	0	3	10	0	10	0	NA	10	NA		NA	.
81	Reich_2015	L	2015	SECU	AIL17	100	90	42	71	90	7	90	0	NA	90	NA		NA	.
84	Gottlieb_2011	L	2011	ETA	ATA	209	141	33	76	141	1	141	-8.0100002	6.1799998	141	43.5	0.7	95	.
84	Gottlieb_2011	L	2011	PBO	PBO	209	68	1	31	68	1	68	-3.3	6	68	43.5	0.7	95	.
85	Strober_2011	L	2011	ETA	ATA	211	139	27	69	139	1	139	-9.0900002	7.4299998	139	45	0.62	95	.
85	Strober_2011	L	2011	PBO	PBO	211	72	3	32	72	2	72	-2.8900001	5.6900001	72	45	0.62	95	.
86	UNCOVER-1_2016	L	2016	IXE	AIL17	1296	865	586	320	865	18	865	-10.900231	5.5112357	865	46	0.68	92	.
86	UNCOVER-1_2016	L	2016	PBO	PBO	1296	431	2	122	431	5	431	-1	5.6100001	431	46	0.68	92	.
87	METOP_2017	L	2016	MTX	CSA	127	91	16	75	91	1	91	-9.3999996	6.5799999	91	45	0.83	93	30
87	METOP_2017	L	2016	PBO	PBO	127	29	0	27	29	4	29	-2.5999999	5.8299999	29	45	0.83	93	30
88	BRIDGE_2017	H	2016	FUM	CSA	704	566	110	472	566	17	566	0	NA	566	44.5	0.64	NA	.
88	BRIDGE_2017	H	2016	PBO	PBO	704	138	6	82	138	5	138	0	NA	138	44.5	0.64	NA	.
91	Papp_2012c	L	2012	APRE	SM	352	264	22	142	264	7	264	1.5599998	7.330605	264	44	0.63	92	31
91	Papp_2012c	L	2012	PBO	PBO	352	88	1	35	88	2	88	-1.9	5.9099998	88	44	0.63	92	31
93	LIBERATE_2017	M	2016	APRE	SM	250	83	12	58	83	3	83	-8.3000002	NA	83	45	0.63	88.5	29.5
93	LIBERATE_2017	M	2016	ETA	ATA	250	83	17	44	83	2	83	-7.8000002	NA	83	45	0.63	88.5	29.5
93	LIBERATE_2017	M	2016	PBO	PBO	250	84	3	50	84	0	84	-3.7999997	NA	84	45	0.63	88.5	29.5
94	VOYAGE-1_2016	L	2016	ADA	ATA	837	334	166	170	334	6	334	-9.3000002	7.8000002	334	44	0.73	NA	30
94	VOYAGE-1_2016	L	2016	GUSEL	AIL23	837	329	241	170	329	8	329	-11.2	7.2399998	329	44	0.73	NA	30
94	VOYAGE-1_2016	L	2016	PBO	PBO	837	174	5	86	174	3	174	-0.60000002	6.3600001	174	44	0.73	NA	30
95	VOYAGE-2_2017	L	2016	ADA	ATA	992	248	116	120	248	6	248	-9.6999998	6.8000002	248	44	0.7	NA	30
95	VOYAGE-2_2017	L	2016	GUSEL	AIL23	992	496	347	235	496	8	496	-11.3	6.8000002	496	44	0.7	NA	30
95	VOYAGE-2_2017	L	2016	PBO	PBO	992	248	6	111	248	3	248	-2.5999999	6.9000001	248	44	0.7	NA	30
97	CLARITY_2018	L	2018	SECU	AIL17	1102	550	421	261	550	14	550	0	NA	550	45	0.66	92	.
97	CLARITY_2018	L	2018	USK	AIL1223	1102	552	299	256	552	9	552	0	NA	552	45	0.66	92	.
99	Elewski_2016	L	2016	ADA	ATA	217	109	47	64	109	8	109	-8	6.2600002	109	47	0.84	90	29
99	Elewski_2016	L	2016	PBO	PBO	217	108	7	61	108	5	108	-1.9	6.2399998	108	47	0.84	90	29
101	UltIMMa-1_2018	L	2018	PBO	PBO	506	102	5	52	102	3	102	0.2	3.03	102	48	0.71	NA	29.5
101	UltIMMa-1_2018	L	2018	RISAN	AIL23	506	304	229	151	304	7	304	-5.5999999	3.49	304	48	0.71	NA	29.5
101	UltIMMa-1_2018	L	2018	USK	AIL1223	506	100	42	50	100	8	100	-4.4000001	3	100	48	0.71	NA	29.5
102	UltIMMa-2_2018	L	2018	PBO	PBO	491	98	2	45	98	1	98	0	2.8800001	98	47	0.68	NA	31
102	UltIMMa-2_2018	L	2018	RISAN	AIL23	491	294	220	134	294	6	294	-6.4000001	3.4300001	294	47	0.68	NA	31
102	UltIMMa-2_2018	L	2018	USK	AIL1223	491	99	47	53	99	3	99	-5.5999994	2.98	99	47	0.68	NA	31
103	CIMPASI-1_2018	L	2018	CERTO	ATA	234	183	72	109	183	7	183	-9.2366123	7.5917954	183	46	0.69	93	31
103	CIMPASI-1_2018	L	2018	PBO	PBO	234	51	1	28	51	1	51	-3.3	6.9000001	51	46	0.69	93	31
104	CIMPASI-2_2018	L	2018	CERTO	ATA	227	178	95	114	178	6	178	-10.56236	7.7008982	178	45	0.56	93	31
104	CIMPASI-2_2018	L	2018	PBO	PBO	227	49	2	33	49	0	49	-2.9000001	6.5999999	49	45	0.56	93	31
114	ORION_2020	L	2019	GUSEL	AIL23	78	62	47	39	62	2	62	0	NA	62	46	0.68	NA	31
114	ORION_2020	L	2019	PBO	PBO	78	16	0	11	16	0	16	0	NA	16	46	0.68	NA	31
116	SustaIMM_2019	L	2019	PBO	PBO	171	58	1	33	58	1	58	0	NA	58	52	0.84	74	26.5
116	SustaIMM_2019	L	2019	RISAN	AIL23	171	113	85	61	113	4	113	0	NA	113	52	0.84	74	26.5
117	Ohtsuki_2017	L	2017	APRE	SM	254	170	18	93	170	4	170	-1.3	5.2156229	170	50.5	0.8	70	25
117	Ohtsuki_2017	L	2017	PBO	PBO	254	84	1	35	84	0	84	1.3	5.6999998	84	50.5	0.8	70	25
118	Ohtsuki_2018	M	2018	GUSEL	AIL23	192	128	90	59	128	2	128	-8.3984375	6.3996038	128	49	0.76	71	25
118	Ohtsuki_2018	M	2018	PBO	PBO	192	64	0	36	64	2	64	-0.80000001	5.4000001	64	49	0.76	71	25
120	BE ABLE 1_2018	L	2018	BIME	AIL17	250	208	142	126	208	1	208	0	NA	208	44	0.65	88
120	BE ABLE 1_2018	L	2018	PBO	PBO	250	42	0	15	42	1	42	0	NA	42	44	0.65	88
121	Papp_2017b	H	2017	RISAN	AIL23	166	126	78	97	126	11	126	0	NA	126	46	0.66	90	.
121	Papp_2017b	H	2017	USK	AIL1223	166	40	16	29	40	3	40	0	NA	40	46	0.66	90	.
122	Papp_2018	L	2018	DEUCRAVA	SM	267	222	69	149	222	3	222	-7.6100001	6.5	222	45	0.73	88	29
122	Papp_2018	L	2018	PBO	PBO	267	45	1	23	45	1	45	-2.8499999	5.0999999	45	45	0.73	88	29
123	TRANSFIGURE_2016	L	2018	PBO	PBO	198	65	1	40	65	2	65	0	NA	65	44	0.81	90.5	.
123	TRANSFIGURE_2016	L	2018	SECU	AIL17	198	133	84	0	133	4	133	0	NA	133	44	0.81	90.5	.
124	IXORA-S_2017	L	2017	IXE	AIL17	302	136	113	94	136	3	136	0	NA	136	43	0.67	87.5	29
124	IXORA-S_2017	L	2017	USK	AIL1223	302	166	98	125	166	5	166	0	NA	166	43	0.67	87.5	29
125	ReSURFACE-1_2017	L	2017	PBO	PBO	772	155	4	74	155	1	155	-2.3	5.0700002	155	47	0.69	88.5	.
125	ReSURFACE-1_2017	L	2017	TILDRA	AIL23	772	617	216	276	617	13	617	-9.8998384	5.8211408	617	47	0.69	88.5	.
126	ReSURFACE-2_2017	L	2017	ETA	ATA	1090	313	67	169	313	7	313	-8.8999996	5.8600001	313	45	0.51	88.5	.
126	ReSURFACE-2_2017	L	2017	PBO	PBO	1090	156	2	86	156	4	156	-2	5.7399998	156	45	0.51	88.5	.
126	ReSURFACE-2_2017	L	2017	TILDRA	AIL23	1090	621	234	291	621	10	621	-10.250563	5.830843	621	45	0.51	88.5	.
128	CIMPACT_2018	M	2018	CERTO	ATA	559	332	108	160	332	5	332	0	NA	332	46	0.68	89	30
128	CIMPACT_2018	M	2018	ETA	ATA	559	170	46	78	170	1	170	0	NA	170	46	0.68	89	30
128	CIMPACT_2018	M	2018	PBO	PBO	559	57	0	32	57	5	57	0	NA	57	46	0.68	89	30
130	IMMvent_2019	L	2019	ADA	ATA	605	304	144	173	304	9	304	0	NA	304	46	0.7	90	30.5
130	IMMvent_2019	L	2019	RISAN	AIL23	605	301	218	168	301	10	301	0	NA	301	46	0.7	90	30.5
131	IMMhance_2020	L	2020	PBO	PBO	507	100	2	49	100	8	100	0	NA	100	49	0.7	90.5	30.5
131	IMMhance_2020	L	2020	RISAN	AIL23	507	407	298	186	407	8	407	0	NA	407	49	0.7	90.5	30.5
135	CARIMA_2019	H	2020	PBO	PBO	151	49	0	35	49	2	49	0	NA	49	45.200001	0.68	89	29
135	CARIMA_2019	H	2020	SECU	AIL17	151	102	27	65	102	1	102	0	NA	102	45.200001	0.68	89	29
136	VIP-U trial_2020	M	2020	PBO	PBO	43	21	0	5	21	0	21	-2.3399999	6.0900002	21	42.5	0.7	100.5	33.5
136	VIP-U trial_2020	M	2020	USK	AIL1223	43	22	9	7	22	0	22	-15.72	7.4400001	22	42.5	0.7	100.5	33.5
138	VIP-S trial_2020	L	2020	PBO	PBO	91	45	0	16	45	0	45	-0.5	3.97	45	47.5	0.67	94.5	32
138	VIP-S trial_2020	L	2020	SECU	AIL17	91	46	34	26	46	2	46	-9.3999996	7.9099998	46	47.5	0.67	94.5	32
139	ALLURE_2021	L	2021	PBO	PBO	214	71	1	29	71	2	71	0	NA	71	43.5	0.62	91	30.5
139	ALLURE_2021	L	2021	SECU	AIL17	214	143	98	72	143	1	143	0	NA	143	43.5	0.62	91	30.5
140	Umezawa_2021	L	2021	CERTO	ATA	127	101	66	66	101	2	101	-6.7801981	6.4950137	101	50	0.78	73	26.5
140	Umezawa_2021	L	2021	PBO	PBO	127	26	0	21	26	1	26	-0.69999993	4.9000001	26	50	0.78	73	26.5
141	Cai_2020	L	2020	PBO	PBO	441	135	2	71	135	2	135	0	NA	135	39.5	0.79	73	.
141	Cai_2020	L	2020	SECU	AIL17	441	408	295	336	408	14	408	0	NA	408	39.5	0.79	73	.
142	ECLIPSE_2019	L	2019	GUSEL	AIL23	1048	534	369	416	534	33	534	0	NA	534	46	0.67	NA	30
142	ECLIPSE_2019	L	2019	SECU	AIL17	1048	514	391	417	514	37	514	0	NA	514	46	0.67	NA	30
146	IXORA-R_2020	L	2020	GUSEL	AIL23	1027	507	285	277	507	16	507	0	NA	507	49	0.63	95	33
146	IXORA-R_2020	L	2020	IXE	AIL17	1027	520	378	293	520	18	520	0	NA	520	49	0.63	95	33
147	NCT03055494 ObePso-S	L	2020	PBO	PBO	102	28	0	0	28	1	28	0	NA	28	44.5	0.51	NA	.
147	NCT03055494 ObePso-S	L	2020	SECU	AIL17	102	54	29	0	54	1	54	0	NA	54	44.5	0.51	NA	.
148	IMMerge_2021	M	2020	RISAN	AIL23	327	164	121	117	164	9	164	0	NA	164	47	0.65	NA	.
148	IMMerge_2021	M	2020	SECU	AIL17	327	163	107	116	163	6	163	0	NA	163	47	0.65	NA	.
150	BE READY_2021	L	2021	BIME	AIL17	435	349	317	213	349	6	349	0	NA	349	44	0.72	89.5	30
150	BE READY_2021	L	2021	PBO	PBO	435	86	1	35	86	2	86	0	NA	86	44	0.72	89.5	30
151	BE VIVID_2021	L	2021	BIME	AIL17	567	321	273	181	321	5	321	0	NA	321	46	0.72	88.5	29.5
151	BE VIVID_2021	L	2021	PBO	PBO	567	83	4	39	83	2	83	0	NA	83	46	0.72	88.5	29.5
151	BE VIVID_2021	L	2021	USK	AIL1223	567	163	81	83	163	5	163	0	NA	163	46	0.72	88.5	29.5
152	BE RADIANT_2021	L	2021	BIME	AIL17	743	373	319	0	373	0	373	0	NA	373	45	0.65	89.5	.
152	BE RADIANT_2021	L	2021	SECU	AIL17	743	370	275	0	370	0	370	0	NA	370	45	0.65	89.5	.
153	BE SURE_2021	L	2021	ADA	ATA	478	159	82	111	159	5	159	-7.3999996	6.3000002	159	45	0.69	91	30.5
153	BE SURE_2021	L	2021	BIME	AIL17	478	319	273	228	319	5	319	-9.3500004	6.3099999	319	45	0.69	91	30.5
158	NCT03535194	L	2021	PBO	PBO	560	112	7	68	112	0	112	0	NA	112	NA	0.7	NA	.
158	NCT03535194	L	2021	SECU	AIL17	560	448	326	257	448	11	448	0	NA	448	NA	0.7	NA	.
162	NCT02762994	L	2021	NETA	AIL17	120	92	60	32	92	0	92	-12	7.6999998	92	40.5	0.66	82	26
162	NCT02762994	L	2021	PBO	PBO	120	28	5	11	28	0	28	-5.6500001	7.4000001	28	40.5	0.66	82	26
163	NCT03364309	L	2021	IXE	AIL17	438	350	277	186	350	3	350	-8.7307425	4.5204983	350	40.5	0.76	NA	.
163	NCT03364309	L	2021	PBO	PBO	438	88	2	25	88	3	88	0.92000002	4.48	88	40.5	0.76	NA	.
164	Blauvelt_2021	H	2021	PBO	PBO	157	52	2	11	52	0	52	0	NA	52	49	0.55	94.300003	32.5
164	Blauvelt_2021	H	2021	RISAN	AIL23	157	105	66	22	105	1	105	0	NA	105	49	0.55	94.300003	32.5
165	PLANETA_2021	M	2021	NETA	AIL17	213	169	94	32	169	1	169	0	NA	169	41	0.73	87	28
165	PLANETA_2021	M	2021	PBO	PBO	213	44	0	9	44	0	44	0	NA	44	41	0.73	87	28
166	Papp_2021	L	2021	PBO	PBO	313	52	0	22	52	1	52	0	NA	52	46	0.73	91	.
166	Papp_2021	L	2021	SECU	AIL17	313	53	34	26	53	0	53	0	NA	53	46	0.73	91	.
166	Papp_2021	L	2021	SONELO	AIL17	313	208	129	107	208	5	208	0	NA	208	46	0.73	91	.
167	NCT03589885 MATURE	L	2021	PBO	PBO	122	40	2	5	40	0	40	-1.97	6.9660001	40	NA	0.7	NA	.
167	NCT03589885 MATURE	L	2021	SECU	AIL17	122	82	57	35	82	4	82	-12.579999	7.7800002	82	NA	0.7	NA	.
